# Supplementary material for: The Role of Oxidative Stress in the Effect of Quercetin on Na+/K+-ATPase Expression in Skeletal Muscle in a Metabolic Syndrome Model
Source: Int J Mol Sci. 2026 May 14;27(10):4369. doi: 10.3390/ijms27104369 (PMC13207381; doi:10.3390/ijms27104369)
Supplement: Supplementary file 1 [file ijms-27-04369-s001.zip]

Archive with 1 entries (1 files):
- ijms-4298334-supplementary.pdf
